# Supplementary material for: Ecological correlates of cranial evolution in the megaradiation of dipsadine snakes
Source: BMC Ecol Evol. 2023 Sep 8;23:48. doi: 10.1186/s12862-023-02157-3 (PMC10485986; doi:10.1186/s12862-023-02157-3)
Supplement: Supplementary file 1 — Additional file 1. Specimens used in this study, with corresponding museum voucher numbers. [file 12862_2023_2157_MOESM1_ESM.xlsx]

## Sheet: Sheet1
Museum No.	Species
UMMZ-Herps-126170	Adelphicos quadrivirgatum
UMMZ-Herps-65803	Alsophis rufiventris
UMMZ-Herps-109702	Amastridium veliferum
UMMZ-Herps-204112	Apostolepis assimilis
UMMZ-Herps-108808	Apostolepis flavotorquata
UMMZ-Herps-70891	Arrhyton vittatum
UMMZ-Herps-89000	Atractus elaps
UMMZ-Herps-204129	Atractus reticulatus
UMMZ-Herps-59778	Atractus badius
UMMZ-Herps-246781	Atractus flammigerus
UMMZ-Herps-166855	Boiruna maculata
UMMZ-Herps-203922	Borikenophis portoricensis
UMMZ-Herps-76108	Caraiba andreae
UMMZ-Herps-92981	Carphophis amoenus
UMMZ-Herps-142639	Clelia clelia
UMMZ-Herps-116529	Coniophanes fissidens
UMMZ-Herps-83545	Coniophanes imperialis
UMMZ-Herps-68695	Conophis lineatus
UMMZ-Herps-104492	Conophis vittatus
UMMZ-Herps-214150	Contia tenuis
UMMZ-Herps-85940	Cubophis cantherigerus
UMMZ-Herps-127968	Cubophis vudii
UMMZ-Herps-112046	Diadophis punctatus
UMMZ-Herps-23065	Dipsas catesbyi
UMMZ-Herps-62794	Dipsas indica
UMMZ-Herps-124339	Dipsas variegata
UMMZ-Herps-79679	Dipsas albifrons
UMMZ-Herps-247087	Dipsas articulata
UMMZ-Herps-47747	Dipsas pavonina
UMMZ-Herps-246795	Drepanoides anomalus
UMMZ-Herps-63030	Echinanthera melanostigma
UMMZ-Herps-62811	Echinanthera undulata
UMMZ-Herps-65879	Elapomorphous quinquelineatus
UMMZ-Herps-155701	Enulius flavitorques
UMMZ-Herps-129349	Erythrolamprus mimus
UMMZ-Herps-109037	Erythrolamprus aesculapii
UMMZ-Herps-204158	Erythrolamprus almadensis
UMMZ-Herps-53966	Erythrolamprus breviceps
UMMZ-Herps-204163	Erythrolamprus jaegeri
UMMZ-Herps-83330A	Erythrolamprus juliae
UMMZ-Herps-204169	Erythrolamprus miliaris
UMMZ-Herps-153016	Erythrolamprus poecilogyrus
UMMZ-Herps-88969	Erythrolamprus pygamaeus
UMMZ-Herps-245062	Erythrolamprus reginae
UMMZ-Herps-67967	Erythrolamprus typhlus
UMMZ-Herps-109336	Farancia abacura
UMMZ-Herps-123951	Farancia erytrogramma
UMMZ-Herps-120003	Geophis carinosus
UMMZ-Herps-169908	Geophis dubius
UMMZ-Herps-137393	Geophis godmanni
UMMZ-Herps-108512	Geophis latifrontalis
UMMZ-Herps-218587	Gomesophis brasiliensis
UMMZ-Herps-65852	Helicops angulatus
UMMZ-Herps-108772	Helicops leopardinus
UMMZ-Herps-67227	Helicops carinicaudus
UMMZ-Herps-49817	Heterodon nasicus
UMMZ-Herps-183628	Heterodon platirhinos
UMMZ-Herps-176203	Heterodon simus
UMMZ-Herps-188081	Hydrodynastes gigas
UMMZ-Herps-24130	Hydromorphus concolor
UMMZ-Herps-209971	Hydrops triangularis
UMMZ-Herps-77243	Hypsiglena torquata
UMMZ-Herps-85951	Hypsirhynchus callilaemus
UMMZ-Herps-92205	Hypsirhynchus ferox
UMMZ-Herps-85944	Hypsirhynchus funereus
UMMZ-Herps-92201	Hypsirhynchus parvifrons
UMMZ-Herps-92204	Ialtris dorsalis
UMMZ-Herps-123097	Ialtris haetianus
UMMZ-Herps-123657	Imantodes cenchoa
UMMZ-Herps-82876	Imantodes lentiferus
UMMZ-Herps-107275	Imantodes gemmistratus
UMMZ-Herps-147810	Imantodes inornatus
UMMZ-Herps-62719	Leptodeira annulata
UMMZ-Herps-112436	Leptodeira splendida
UMMZ-Herps-239622	Leptodeira bakeri
UMMZ-Herps-73028	Leptodeira frenata
UMMZ-Herps-247097	Leptodeira nigrofasciata
UMMZ-Herps-126281	Leptodeira punctata
UMMZ-Herps-247099	Leptodeira septentrionalis
UMMZ-Herps-185816	Liophis epinephelus
UMMZ-Herps-193285	Lygophis anomalus
UMMZ-Herps-204160	Lygophis flavifrenatus
UMMZ-Herps-203992	Lygophis lineatus
UMMZ-Herps-204166	Lygophis meridionalis
UMMZ-Herps-108763	Lygophis paucidens
UMMZ-Herps-76672	Magliophis exiguum
UMMZ-Herps-82635	Manolepis putnami
UMMZ-Herps-204144	Mussurana bicolor
UMMZ-Herps-63986	Ninia sebae
UMMZ-Herps-124287	Ninia atrata
UMMZ-Herps-152910	Nothopsis rugosus
UMMZ-Herps-131452	Oxyrhopus petola
UMMZ-Herps-90673	Oxyrhopus trigeminus
UMMZ-Herps-204177	Oxyrhopus clathratus
UMMZ-Herps-120402	Oxyrhopus fitzingeri
UMMZ-Herps-248365	Oxyrhopus formosus
MUSM-H-35928	Oxyrhopus melanogenys
UMMZ-Herps-210745	Oxyrhopus rhombifer
UMMZ-Herps-109047	Paraphimophis rusticus
UMMZ-Herps-63022	Phalotris mertensi
UMMZ-Herps-94102	Philodryas olfersii
UMMZ-Herps-teaching_specimen	Philodryas viridissimus
UMMZ-Herps-108990	Philodryas aestiva
UMMZ-Herps-204193	Philodryas agassizii
UMMZ-Herps-228084	Philodryas argentea
UMMZ-Herps-98876	Philodryas baroni
UMMZ-Herps-111570	Philodryas chamissonis
UMMZ-Herps-209965	Philodryas nattereri
UMMZ-Herps-108987	Philodryas patagoniensis
UMMZ-Herps-94103	Philodryas psammophidea
UMMZ-Herps-106703	Pliocercus elapoides
UMMZ-Herps-67945A	Pseudoa nigra
UMMZ-Herps-149958	Pseudoboa coronata
UMMZ-Herps-203997	Pseudoboa neuwiedii
UMMZ-Herps-246840	Pseudoeryx plicatilis
UMMZ-Herps-120223	Pseudoleptodeira latifasciata
UMMZ-Herps-217115	Pseudotomodon trigonotus
UMMZ-Herps-69549	Psomophis genimaculatus
UMMZ-Herps-108766	Psomophis joberti
UMMZ-Herps-62815	Ptychophis flavovirgatus
UMMZ-Herps-229819	Rhachidelus brazili
UMMZ-Herps-205993	Rhadinaea flavilata
UMMZ-Herps-124757A	Rhadinaea fulvivittis
UMMZ-Herps-117502	Sibon dimidata
UMMZ-Herps-117942	Sibon nebulatus
UMMZ-Herps-113837	Sibynomorphous mikanii
UMMZ-Herps-113839	Sibynomorphus neuwiedi
UMMZ-Herps-113835	Sibynomorphus turgidus
UMMZ-Herps-53967	Siphlophis cervinus
UMMZ-Herps-245073	Siphlophis compressus
UMMZ-Herps-229820	Siphlophis longicaudatus
UMMZ-Herps-65655	Siphlophis pulcher
UMMZ-Herps-204200	Sordellina punctata
UMMZ-Herps-129361	Tachymenis peruviana
UMMZ-Herps-204196	Taeniophallus affinis
UMMZ-Herps-246843	Taeniophallus brevirostris
UMMZ-Herps-109073	Thamnodynastes rutilus
UMMZ-Herps-169866	Thamnodynastes strigatus
UMMZ-Herps-1090282	Thamnodynastes lanei
UMMZ-Herps-246849	Thamnodynastes pallidus
CAS-herps-177873	Thermophis baileyi
UMMZ-Herps-109055	Tomodon dorsatum
UMMZ-Herps-247128	Tretanorhinus nigroluteus
UMMZ-Herps-56027	Tretanorhinus variabilis
MVZ-Herps-207371	Trimetopon gracile
UMMZ-Herps-127221	Tropidodipsas fischeri
UMMZ-Herps-110990	Tropidodipsas sartorii
UMMZ-Herps-63031	Tropidodryas serra
UMMZ-Herps-79650	Tropidodryas striaticeps
UMMZ-Herps-173494	Uromacer catesbyi
UMMZ-Herps-92202A	Uromacer frenatus
UMMZ-Herps-137133	Uromacer oxyrhynchus
UMMZ-Herps-79671	Xenodon guentheri
UMMZ-Herps-63002	Xenodon nuewiedii
UMMZ-Herps-87613	Xenodon rhabdocephalus
UMMZ-Herps-47742	Xenodon severus
UMMZ-Herps-204173	Xenodon dorbignyi
UMMZ-Herps-109842	Xenodon merremii
UMMZ-Herps-245078	Xenopholis scalaris
UMMZ-Herps-108820	Xenopholis undulatus
UMMZ = University of Michigan Museum of Zoology, Ann Arbor
