# Supplementary material for: Ecological correlates of cranial evolution in the megaradiation of dipsadine snakes
Source: BMC Ecol Evol. 2023 Sep 8;23:48. doi: 10.1186/s12862-023-02157-3 (PMC10485986; doi:10.1186/s12862-023-02157-3)
Supplement: Supplementary file 2 — Additional file 2. A list and description of all landmark positions utilized in this study. [file 12862_2023_2157_MOESM2_ESM.xlsx]

## Sheet: Sheet1
Landmark Number	Anatomical Region	Description
L1	Premaxilla	Rostral tip of premaxilla
L2	Premaxilla	Dorsal-most tip of nasal process
L3	Premaxilla	Lateral-most tip of transverse process (right)
L4	Premaxilla	Lateral-most tip of the transverse process (left)
L5	Premaxilla	Inflection point in the curvature between the nasal and right transverse process
L6	Premaxilla	Inflection point in the curvature between the nasal and left transverse proces
L7	Premaxilla	Right vomerine process
L8	Premaxilla	Left vomerine process
L9	Maxilla	Anteriormost tip of maxilla
L10	Maxilla	Medial-most tip of prefrontal process
L11	Maxilla	Lateral-most point on maxilla along dorso-lateral margin
L12	Maxilla	Lateral-most point on maxilla along ventro-lateral margin
L13	Maxilla	Anterior-most tip of ectopterygoid process
L14	Maxilla	Posterior-most tip of maxilla along dorsal margin
L15	Cranium (Nasal)	Anterior point on nasal midline
L16	Cranium (Nasal)	Lateral-most point of nasal (right)
L17	Cranium (Nasal)	Lateral-most point of nasal (left)
L18	Cranium (Nasal)	Posterior point on nasal midline
L19	Cranium (Prefrontal)	Posterior point of ventrol-lateral margin of prefrontal (right)
L20	Cranium (Prefrontal)	Posterior point of ventrol-lateral margin of prefrontal (left)
L21	Cranium (Prefrontal)	Anterior point of ventrol-lateral margin of prefrontal (right)
L22	Cranium (Prefrontal)	Anterior point of ventrol-lateral margin of prefrontal (left)
L23	Cranium (Prefrontal)	Anterior-most point along anterio-lateral margin of prefrontal (right)
L24	Cranium (Prefrontal)	Anterior-most point along anterio-lateral margin of prefrontal (left)
L25	Cranium (Prefrontal)	Anterior-most point along posterio-lateral margin of prefrontal (right)
L26	Cranium (Prefrontal)	Anterior-most point along posterio-lateral margin of prefrontal (left)
L27	Cranium	Anterior point of prefrontal-frontal suture (right)
L28	Cranium	Anterior point of prefrontal-frontal suture (left)
L29	Cranium	Posterior point of prefrontal-frontal suture (right)
L30	Cranium	Posterior point of prefrontal-frontal suture (left)
L31	Cranium (Frontal)	Anterior point of frontal midline
L32	Cranium (Frontal)	Posterior point of frontal midline
L33	Cranium	Lateral-most point of frontal-parietal suture (right)
L34	Cranium	Lateral-most point of frontal-parietal suture (left)
L35	Cranium	Anterior point of postorbital-parietal suture (right)
L36	Cranium	Anterior point of postorbital-parietal suture (left)
L37	Cranium	Posterior point of postorbital-parietal suture (right)
L38	Cranium	Posterior point of postorbital-parietal suture (left)
L39	Cranium (Postorbital)	Ventral tip of postorbital (right)
L40	Cranium (Postorbital)	Ventral tip of postorbital (left)
L41	Cranium (Postorbital)	Posteriormost point of anterior curvature of postorbital (right)
L42	Cranium (Postorbital)	Posteriormost point of anterior curvature of postorbital (left)
L43	Cranium	Point of contact between basioccipital, basisphenoid, and prootic (right)
L44	Cranium	Point of contact between basioccipital, basisphenoid, and prootic (left)
L45	Cranium	Point of contact between parietal, prootic, and supraoccipital (right)
L46	Cranium	Point of contact between parietal, prootic, and supraoccipital (left)
L47	Cranium	Posterior point on exocciptal midline
L48	Supratemporal	Anterior tip of supratemporal
L49	Supratemporal	Posterior tip of supratemporal
L50	Supratemporal	Inflection point of medial curvature of supratemporal
L51	Supratemporal	Inflection point of lateral curvature of supratemporal
L52	Quadrate	Anterior point of quadrate/supratemporal articulatory facet
L53	Quadrate	Posterior point of quadrate/supratemporal articulatory facet
L54	Quadrate	Inferio-lateral tip of quadrate
L55	Pterygoid	Posterior tip of pterygoid
L56	Pterygoid	Point of inflection in medial curvature of pterygoid
L57	Pterygoid	Point of inflection in lateral curvature of pterygoid
L58	Pterygoid	Lateral tip of ectopterygoid process
L59	Pterygoid	Anterior tip of pterygoid
L60	Palatine	Posterior tip of palatine
L61	Palatine	Tip of choanal process
L62	Palatine	Tip of maxillary process
L63	Palatine	Anterior tip of palatine
L64	Ectopterygoid	Posterior tip of ectopterygoid
L65	Ectopterygoid	Lateral tip of maxillary process
L66	Ectopterygoid	Medial tip of maxillary process
L67	Mandible	Anterior tip of dentary
L68	Mandible	Anterior tip of compound
L69	Mandible	Posterior tip of dentary along dorsal margin
L70	Mandible	Posterior tip of dentary along ventral margin
L71	Mandible	Dorsal-most point along prearticular crest
L72	Mandible	Articular
L73	Mandible	Tip of retroarticular process
All independantly analyzed regions with symmetrical sides (Maxilla, Supratemporal, Quadrate, Pterygoid, Palatine, Ectopterygoid, Mandible) were landmarked right side only.
Reflected landmarks representing left side representative of symmetrical structures that were originally landmarked right side only (except for mandible).
L74:L79	Left Maxilla
L80:83	Left Supratemporal
L84:86	Left Quadrate
L87:91	Left Pterygoid
L92:95	Left Palatine
L96:98	Left Ectopterygoid
