# Supplementary material for: Ecological correlates of cranial evolution in the megaradiation of dipsadine snakes
Source: BMC Ecol Evol. 2023 Sep 8;23:48. doi: 10.1186/s12862-023-02157-3 (PMC10485986; doi:10.1186/s12862-023-02157-3)
Supplement: Supplementary file 3 — Additional file 3. Codings for habitat and major diet ecology for all species analyzed in this study, including literature references used to infer these data. [file 12862_2023_2157_MOESM3_ESM.xlsx]

## Sheet: Data
Species	Habitat Ecology	References	Major Diet	References
Adelphicos quadrivirgatum	semi-fossorial	Koehler 2008	Annelids	Grundler 2020
Alsophis rufiventris	terrestrial	Savit et al. 2005; Schwartz and Henderson 1991	Reptiles	Grundler 2020; Schwartz and Henderson 1991
Amastridium veliferum	cryptozoic	Koehler 2008	Amphibians	Grundler 2020
Apostolepis assimilis	semi-fossorial	Ferrarezzi 1993; Ferrarezzi et al. 2005; Franca et al. 2008	Reptiles	Grundler 2020
Apostolepis flavotorquata	semi-fossorial	Lema 2001	Reptiles	Lema 2001
Arrhyton vittatum	terrestrial	Schwartz and Henderson 1991	Reptiles	Inference from Schwartz and Henderson 1991
Atractus badius	semi-fossorial	Koehler 2008	Annelids	Inference
Atractus elaps	semi-fossorial	Pandelis, Pers. Obs.; Koehler 2008	Annelids	Grundler 2020
Atractus flammigerus	semi-fossorial	Koehler 2008	Annelids	Grundler 2020
Atractus reticulatus	semi-fossorial	Marques et al. 2004; Bellini et al. 2015	Annelids	Grundler 2020
Boiruna maculata	terrestrial	Pinto and Lema 2002; Menezes et al. 2018; Alencar et al. 2013	Reptiles	Grundler 2020
Borikenophis portoricensis	semi-arboreal	Schwartz and Henderson 1991	Reptiles	Grundler 2020
Caraiba andreae	terrestrial	Schwartz and Henderson 1991	Amphibians	Grundler 2020
Carphophis amoenus	semi-fossorial	Barbour et al. 1969; Orr 2006	Annelids	Grundler 2020
Clelia clelia	terrestrial	Martins and Oliveira 1998; Alencar et al. 2013	Reptiles	Grundler 2020
Coniophanes fissidens	cryptozoic	Landy et al. 1966; Zug et al. 1979	Amphibians	Grundler 2020
Coniophanes imperialis	cryptozoic	Henderson and Hoevers 1977	Generalist	Grundler 2020
Conophis lineatus	terrestrial	Pandelis, Pers. Obs.; Stafford and Henderson 2006	Reptiles	Grundler 2020
Conophis vittatus	terrestrial	Lawing et al. 2012; Stafford and Henderson 2006	Reptiles	Grundler 2020; Madrid and Cifuentes 2012
Contia tenuis	semi-fossorial	Cook 1960; Engelstoft and Ovaska 2000	Mollusks	Grundler 2020
Cubophis cantherigerus	semi-arboreal	Henderson 1984; Schwartz and Henderson 1991	Reptiles	Grundler 2020; Schwartz and Henderson 1991
Cubophis vudii	terrestrial	Schwartz and Henderson 1991	Reptiles	Grundler 2020
Diadophis punctatus	cryptozoic	Pandelis, Pers. Obs.; Schwartz and Henderson 1991	Amphibians	Grundler 2020
Dipsas albifrons	arboreal	Silveira et al. 2018; Ribeiro Dias et al. 2018	Mollusks	Inference from Grundler 2020
Dipsas articulata	arboreal	Pandelis, Pers. Obs.; Peters 1964	Mollusks	Inference from Grundler 2020
Dipsas catesbyi	arboreal	Pandelis, Pers. Obs.; Bernarde and Abe 2006	Mollusks	Grundler 2020
Dipsas indica	arboreal	Bernarde and Abe 2006; Martins and Oliveira 1998	Mollusks	Grundler 2020
Dipsas pavonina	semi-arboreal	Bernarde and Abe 2006; Martins and Oliveira 1998	Mollusks	Grundler 2020
Dipsas variegata	arboreal	Cunha & Nascimento 1978	Mollusks	Grundler 2020
Drepanoides anomalus	terrestrial	Pandelis, Pers. Obs.; Bernarde and Abe 2006; Martins and Oliveira 1998; Alencar et al. 2013	Reptile Eggs	Grundler 2020
Echinanthera melanostigma	cryptozoic	O'Shea 2018	Amphibians	Marques et al. 2004
Echinanthera undulata	cryptozoic	Marques et al. 2004	Amphibians	Grundler 2020
Elapomorphus quinquelineatus	semi-fossorial	O'Shea 2018	Reptiles	Grundler 2020
Enulius flavitorques	semi-fossorial	Pandelis, Pers. Obs.; Koehler 2008	Reptile Eggs	Grundler 2020
Erythrolamprus aesculapii	terrestrial	Bernarde and Abe 2006; Marques and Puorto 1994; Marques et al. 2016	Reptiles	Grundler 2020
Erythrolamprus almadensis	terrestrial	Bernarde and Abe 2006; Michaud and Dixon 1989; Marques et al. 2016	Amphibians	Grundler 2020
Erythrolamprus breviceps	semi-aquatic	Bernarde and Abe 2006; Knox and Jackson 2010	Annelids	Grundler 2020
Erythrolamprus epinephelus	terrestrial	Lawing et al. 2012	Amphibians	Grundler 2020
Erythrolamprus jaegeri	terrestrial	Dixon 1989	Amphibians	Grundler 2020
Erythrolamprus juliae	terrestrial	Schwartz and Henderson 1991	Amphibians	Henderson 2004
Erythrolamprus miliaris	semi-aquatic	Marques et al. 2004; Marques et al. 2016	Amphibians	Grundler 2020
Erythrolamprus mimus	terrestrial	Lawing et al. 2012	Reptiles	Grundler 2020; Savage 2002; Solorzano 2004
Erythrolamprus poecilogyrus	terrestrial	Marques et al. 2004; Sawaya 2003; Sawaya et al. 2008	Amphibians	Grundler 2020
Erythrolamprus pygmaeus	cryptozoic	Martins and Oliveira 1998; Vechio et al. 2015	Reptile Eggs	Grundler 2020
Erythrolamprus reginae	terrestrial	Pandelis, Pers. Obs.; Bernarde and Abe 2006; Michaud and Dixon 1989; Marques et al. 2016	Amphibians	Grundler 2020
Erythrolamprus typhlus	terrestrial	Marques et al. 2004; Martins and Oliveira 1998	Amphibians	Grundler 2020
Farancia abacura	aquatic	Mount 1975	Amphibians	Grundler 2020
Farancia erytrogramma	aquatic	Neill 1964	Fishes	Grundler 2020
Geophis carinosus	semi-fossorial	Downs 1965	Annelids	Inference from Grundler 2020
Geophis dubius	semi-fossorial	Downs 1965	Annelids	Inference from Grundler 2020
Geophis godmani	semi-fossorial	Downs 1965	Annelids	Inference from Grundler 2020
Geophis latifrontalis	semi-fossorial	Downs 1965	Annelids	Inference from Grundler 2020
Gomesophis brasiliensis	semi-aquatic	Oliveira et al. 2003; Menezes et al. 2018	Annelids	Grundler 2020
Helicops angulatus	aquatic	Pandelis, Pers. Obs.; Bernarde and Abe 2006; Martins and Oliveira 1998; Marques et al. 2016	Fishes	Grundler 2020
Helicops carinicaudus	aquatic	Marques 1998; Marques et al. 2004; Scartozzoni 2005	Fishes	Inference from Grundler 2020
Helicops leopardinus	aquatic	Scrocchi and Giraudo 2005; Marques et al. 2016	Fishes	Grundler 2020
Heterodon nasicus	semi-fossorial	Platt 1969; Edgren 1955	Generalist	Grundler 2020
Heterodon platirhinos	semi-fossorial	Platt 1969; Edgren 1955	Amphibians	Grundler 2020
Heterodon simus	semi-fossorial	Edgren 1955	Generalist	Grundler 2020
Hydrodynastes gigas	semi-aquatic	Bernarde and Abe 2006; Sampaio et al. 2018	Generalist	Grundler 2020
Hydromorphus concolor	aquatic	Koehler 2008; O'Shea 2018	Fishes	Inference; O'Shea 2018; Obst et al. 1988
Hydrops triangularis	aquatic	Scartozzoni 2009	Fishes	Grundler 2020
Hypsiglena torquata	terrestrial	O'Shea 2018	Reptiles	Grundler 2020; Rodriguez-Robles et al. 1999
Hypsirhynchus callilaemus	terrestrial	Schwartz and Henderson 1991	Reptiles	Schwartz and Henderson 1991
Hypsirhynchus ferox	semi-arboreal	Henderson 1984; Schwartz and Henderson 1991	Reptiles	Grundler 2020
Hypsirhynchus funereus	terrestrial	Schwartz and Henderson 1991	Reptiles	Schwartz and Henderson 1991
Hypsirhynchus parvifrons	terrestrial	Henderson 1984; Schwartz and Henderson 1991	Reptiles	Grundler 2020
Ialtris dorsalis	terrestrial	Henderson 1984; Schwartz and Henderson 1991	Reptiles	Schwartz and Henderson 1991
Ialtris haetianus	cryptozoic	Henderson 1984; Schwartz and Henderson 1991	Amphibians	Grundler 2020
Imantodes cenchoa	arboreal	Pandelis, Pers. Obs.; Bernarde and Abe 2006; Marques et al. 2016; Martins and Oliveira 1998	Reptiles	Grundler 2020
Imantodes gemmistratus	arboreal	Wilson and Townsend 2006	Reptiles	Grundler 2020
Imantodes inornatus	arboreal	Wilson and Townsend 2006	Amphibians	Grundler 2020
Imantodes lentiferus	arboreal	Pandelis, Pers. Obs.	Amphibians	Grundler 2020
Leptodeira annulata	semi-arboreal	Pandelis, Pers. Obs.; Bernarde and Abe 2006; Vitt 1996; Marques et al. 2016	Amphibians	Grundler 2020
Leptodeira bakeri	semi-arboreal	Schall 1975	Amphibians	Mijares Urrutia 1995
Leptodeira frenata	semi-arboreal	Duellman 1956	Amphibians	Grundler 2020; Henderson and Hoevers 1977
Leptodeira nigrofasciata	semi-arboreal	Pandelis, Pers. Obs.; Vences et al. 1998	Amphibians	Inference from Grundler 2020
Leptodeira punctata	terrestrial	Duellman 1956	Amphibians	Grundler 2020
Leptodeira septentrionalis	semi-arboreal	Pandelis, Pers. Obs.; Wilson and Townsend 2006; Duellman 1956	Amphibians	Grundler 2020
Leptodeira splendida	terrestrial	Huerta Garcia et al. 2015	Amphibians	Huerta Garcia et al. 2015
Lygophis anomalus	terrestrial	Panzera and Maneyro 2014	Amphibians	Grundler 2020
Lygophis flavifrenatus	terrestrial	Quintela and Loebmann 2019	Amphibians	Inference from Grundler 2020
Lygophis lineatus	terrestrial	O'Shea 2018	Amphibians	Grundler 2020
Lygophis meridionalis	terrestrial	Sawaya 2003	Amphibians	Grundler 2020
Lygophis paucidens	terrestrial	Michaud and Dixon 1989	Reptiles	Grundler 2020
Magliophis exiguum	terrestrial	Schwartz and Henderson 1991	Generalist	Grundler 2020; Schwartz and Henderson 1991
Manolepis putnami	terrestrial	O'Shea 2018	Reptiles	Grundler 2020
Mussurana bicolor	terrestrial	Gaiarsa et al. 2013; Couturier & Faivovich 1996	Generalist	Grundler 2020; Alencar et al. 2013
Ninia atrata	cryptozoic	Angarita-Sierra 2017	Mollusks	Angarita-Sierra 2017
Ninia sebae	cryptozoic	Pandelis, Pers. Obs.; Wilson and Townsend 2006; O'Shea 2018;	Annelids	Grundler 2020
Nothopsis rugosus	cryptozoic	Pandelis, Pers. Obs.; Wilson and Townsend 2006	Amphibians	Grundler 2020
Oxyrhopus clathratus	terrestrial	Gaiarsa et al. 2013	Mammals	Grundler 2020
Oxyrhopus fitzingeri	terrestrial	Luque-Fernandez and Villegas Paredes 2017	Reptiles	Grundler 2020
Oxyrhopus formosus	semi-arboreal	Gaiarsa et al. 2013; Martins and Oliveira 1998	Reptiles	Grundler 2020
Oxyrhopus melanogenys	terrestrial	Pandelis, Pers. Obs.; Bernarde and Abe 2006; Martins and Oliveira 1998; Alencar et al. 2013	Reptiles	Grundler 2020
Oxyrhopus petola	terrestrial	Bernarde and Abe 2006; Marques et al. 2016; Alencar et al. 2013	Reptiles	Grundler 2020
Oxyrhopus rhombifer	terrestrial	Franca and Araujo 2005; Marques et al. 2005; Alencar et al. 2013	Reptiles	Grundler 2020
Oxyrhopus trigeminus	terrestrial	Vitt and Vangilder 1983; Marques et al. 2016; Sampaio et al. 2018	Reptiles	Grundler 2020
Paraphimophis rusticus	terrestrial	Bellini et al. 2015	Generalist	Grundler 2020
Phalotris mertensi	semi-fossorial	O'Shea 2018	Reptiles	Grundler 2020
Philodryas aestiva	terrestrial	Scrocchi and Giraudo 2005; Bellini et al. 2015	Generalist	Grundler 2020
Philodryas agassizii	cryptozoic	Marques et al. 2006	Arthropods	Grundler 2020
Philodryas argentea	arboreal	Bernarde and Abe 2006; Martins and Oliveira 1998	Reptiles	Grundler 2020
Philodryas baroni	semi-arboreal	O'Shea 2018	Mammals	Grundler 2020
Philodryas chamissonis	terrestrial	Greene and Jaksic 1992	Reptiles	Grundler 2020; Greene and Jaksic 1992
Philodryas nattereri	semi-arboreal	Vitt 1980; Marques et al. 2016; Sampaio et al. 2018	Generalist	Grundler 2020
Philodryas olfersii	semi-arboreal	Bernarde and Abe 2006; Hartmann and Marques 2005; Marques et al. 2016	Generalist	Grundler 2020
Philodryas patagoniensis	terrestrial	Hartmann and Marques 2005; Marques et al. 2016; Menezes et al. 2018	Generalist	Grundler 2020
Philodryas psammophidea	terrestrial	Marques et al. 2005	Generalist	Grundler 2020
Philodryas viridissima	arboreal	Martins and Oliveira 1998	Generalist	Grundler 2020
Pliocercus elapoides	cryptozoic	Landy et al. 1966; Duellman 1966	Amphibians	Grundler 2020
Pseudoboa coronata	terrestrial	Gaiarsa et al. 2013; Martins and Oliveira 1998; Alencar et al. 2013	Reptiles	Grundler 2020
Pseudoboa neuwiedii	terrestrial	Martins and Oliveira 1998; Alencar et al. 2013; Schwartz and Henderson 1991	Reptiles	Grundler 2020
Pseudoboa nigra	terrestrial	Vitt and Vangilder 1983; Marques et al. 2016; Alencar et al. 2013	Reptiles	Grundler 2020
Pseudoeryx plicatilis	aquatic	O'Shea 2018	Fishes	Grundler 2020
Pseudoleptodeira latifasciata	terrestrial	O'Shea 2018	Reptiles	Reyes-Velasco and Mulcahy 2010
Pseudotomodon trigonatus	terrestrial	Kass et al. 2018	Reptiles	Grundler 2020
Psomophis genimaculatus	terrestrial	Myers & Cadle 1994	Amphibians	Grundler 2020
Psomophis joberti	terrestrial	Myers & Cadle 1994	Amphibians	Grundler 2020
Ptychophis flavovirgatus	semi-aquatic	Gonzalez et al. 2014	Amphibians	Inference from Gonzalez et al. 2014
Rhachidelus brazili	terrestrial	Gaiarsa et al. 2013; Marques and Oliveira 2004; Alencar et al. 2013	Bird Eggs	Grundler 2020
Rhadinaea flavilata	cryptozoic	Koehler 2008; O'Shea 2018	Generalist	Grundler 2020
Rhadinaea fulvivittis	cryptozoic	Koehler 2008	Amphibians	Grundler 2020
Sibon dimidiata	arboreal	Wilson and Townsend 2006	Mollusks	Kofron 1990
Sibon nebulatus	arboreal	Pandelis, Pers. Obs.; Cunha & Nascimento 1978	Amphibians	Grundler 2020
Sibynomorphus mikanii	terrestrial	Oliveira 2001; Laporta Ferreira et al. 1986	Mollusks	Grundler 2020
Sibynomorphus neuwiedi	semi-arboreal	Oliveira 2001; Marques et al. 2016	Mollusks	Grundler 2020
Sibynomorphus turgidus	terrestrial	Bellini et al. 2015	Mollusks	Grundler 2020
Siphlophis cervinus	arboreal	Martins and Oliveira 1998; Alencar et al. 2013	Reptiles	Grundler 2020
Siphlophis compressus	semi-arboreal	Bernarde and Abe 2006; Marques et al. 2016; Martins and Oliveira 1998	Reptiles	Grundler 2020
Siphlophis longicaudatus	arboreal	Prudente et al. 1998; Marques et al. 2004	Reptiles	Grundler 2020
Siphlophis pulcher	semi-arboreal	Gaiarsa et al. 2013; Alencar et al. 2013	Reptiles	Grundler 2020
Sordellina punctata	semi-aquatic	Neves Pereira et al. 2007; Lucas et al. 2011	Annelids	Grundler 2020
Tachymenis peruviana	terrestrial	O'Shea 2018	Amphibians	Grundler 2020; Greene and Jaksic 1992
Taeniophallus affinis	cryptozoic	Marques et al. 2004; Barbo et al. 2011	Reptiles	Grundler 2020
Taeniophallus brevirostris	cryptozoic	Martins and Oliveira 1998; O'Shea 2018	Reptiles	Grundler 2020
Thamnodynastes lanei	semi-arboreal	Bailey et al. 2005	Amphibians	Grundler 2020
Thamnodynastes pallidus	terrestrial	Marques et al. 2016	Amphibians	Grundler 2020
Thamnodynastes rutilus	terrestrial	Vanzolini 1948	Amphibians	Vanzolini 1948
Thamnodynastes strigatus	terrestrial	Bernarde et al. 2000; Menezes et al. 2018	Amphibians	Grundler 2020
Thermophis baileyi	semi-aquatic	Hill 2008; Peng et al. 2014	Fishes	Li 2007
Tomodon dorsatum	terrestrial	Marques et al. 2004; Bizerra et al. 2005; Barbo et al. 2011	Mollusks	Grundler 2020
Tretanorhinus nigroluteus	aquatic	Pandelis, Pers. Obs.; Koehler 2008; O'Shea 2018	Fishes	Henderson and Hoevers 1977
Tretanorhinus variabilis	aquatic	Koehler 2008; Schwartz and Henderson 1991	Fishes	Schwartz and Henderson 1991
Trimetopon gracile	cryptozoic	O'Shea 2018	Reptiles	O'Shea 2018
Tropidodipsas fischeri	semi-arboreal	Kofron 1985; Stuart 1951	Mollusks	Kofron 1985
Tropidodipsas sartorii	terrestrial	Landy et al. 1966; O'Shea 2018	Mollusks	Grundler 2020
Tropidodryas serra	semi-arboreal	O'Shea 2018	Generalist	Grundler 2020
Tropidodryas striaticeps	semi-arboreal	Sazima and Puorto 1993	Mammals	Grundler 2020
Uromacer catesbyi	arboreal	Henderson 1984; Schwartz and Henderson 1991	Amphibians	Grundler 2020
Uromacer frenatus	arboreal	Schwartz and Henderson 1991	Reptiles	Grundler 2020
Uromacer oxyrhynchus	arboreal	Henderson 1984; Schwartz and Henderson 1991	Reptiles	Grundler 2020
Xenodon dorbignyi	semi-fossorial	Tozetti et al. 2009; Bellini et al. 2015	Amphibians	Grundler 2020
Xenodon guentheri	terrestrial	Abegg et al. 2016	Amphibians	Inference from Grundler 2020
Xenodon merremii	terrestrial	Vitt 1983; Marques et al. 2016; Menezes et al. 2018	Amphibians	Grundler 2020
Xenodon neuwiedii	terrestrial	Jordao 1996	Amphibians	Grundler 2020
Xenodon rhabdocephalus	terrestrial	Marques et al. 2016; Duellman 1966	Amphibians	Grundler 2020
Xenodon severus	terrestrial	Bernarde and Abe 2006	Amphibians	Grundler 2020
Xenopholis scalaris	cryptozoic	Pandelis, Pers. Obs.; Bernarde and Abe 2006; Martins and Oliveira 1998	Amphibians	Grundler 2020
Xenopholis undulatus	cryptozoic	Cunha and Nascimento 1993; Guedes et al. 2014	Amphibians	Grundler 2020

## Sheet: References
Abegg AD, Balestrin RL, Schossler M, Toso J, Ghizoni Jr IR. 2016. Xenodon guentheri Boulenger 1894 (SQUAMATA, DIPSADIDAE): NEW STATE RECORD AND KEY TO THE GENUS Xenodon IN THE STATE OF RIO GRANDE DO SUL, SOUTHERN BRAZIL. Boletín la Soc Zoológica del Uruguay. 25(1):72–84.
Alencar LR V., Gaiarsa MP, Martins M. 2013. The Evolution of Diet and Microhabitat use in Pseudoboine Snakes. South Am J Herpetol. 8(1):60–66.
Angarita-Sierra T. 2017. Ninia atrata. Catálogo anfibios y Reptil Colomb. 3(2):30–37.
Bailey JR, Thomas RA, da Silva NJ. 2005. A revision of the South American snake genus Thamnodynastes Wagler, 1830 (Serpentes, Colubridae, Tachymenini). I. Two new species of Thamnodynastes from Central Brazil and adjacent areas, with a redefinition of and neotype designation for Thamnodynastes pallidus (Linnaeus, 1758). Phyllomedusa. 4(2):83–101.
Barbo FE, Marques OA V., Sawaya RJ. 2011. Diversity, Natural History, and Distribution of Snakes in the Municipality of São Paulo. South Am J Herpetol. 6(3):135–160.
Barbour RW, Harvey MJ, Hardin JW. 1969. Home Range , Movements , and Activity of the Eastern Worm Snake , Carphophis Amoenus Amoenus. Ecology. 50(3):470–476.
Bellini GP, Giraudo AR, Arzamendia V, Etchepare EG. 2015. Temperate snake community in South America: Is diet determined by phylogeny or ecology? PLoS One. 10(5).
Bernarde PS, Abe AS. 2006. A Snake Community At Espigão Do Oeste, Rondônia, Southwestern Amazon, Brazil. South Am J Herpetol. 1(2):102–113.
Bernarde, P. S., M. N. C. Kokubum, and O. A. V. Marques. 2000. Utilização de hábitat e atividade em Thamnodynastes strigatus (Günther, 1958), no sul do Brasil (Serpentes, Colubridae). Boletim do Museu Nacional, 428:1-8.
Bizerra, A. F., O. A. V. Marques, and I. Sazima. 2005. Reprodution and feeding of the colubrid snake Tomodon dorsatus from southeastern Brazil. Amphibia-Reptilia, 26:33-38.
Cook SF. 1960. On the Occurrence and Life History of Contia tenuis. Herpetologica. 16(3):163–173.
Couturier G, Faivovich J. 1996. Clelia bicolor (Peracca) en la provincia de Santa Fe. Cuadernos de Herpetología 10:1-9.
Cunha, O. R., and F. P. Nascimento. 1993. Ofidios da Amazonia. As cobras da regiao leste do Para. Boletim do Museu Paraense Emilio Goeldi 9:1-191.
Cunha, O.R.& Nascimento, F.P. 1978. Ofídios da Amazônia X – As cobras da região leste do Pará. Publicações Avulsas do Museu Paraense Emílio Goeldi, 31, 1–218.
Dias IR, Costa CAS, Solé M, Argôlo AJS. 2018. Two new records of Dipsas albifrons (Sauvage, 1884) from northeastern Brazil (Squamata: Dipsadidae). Herpetol Notes. 11:77–80.
Dixon, J. 1989. Prey items of 20 species of the neotropical colubrid snake genus Liophis. Herpetological Review, 20:139-141.
Downs, F.L. 1965. Intrageneric relationships among Colubrid snakes of the genus Geophis Wagler. Misc. Pub. University of Michigan Museum of Zoology 131.
Duellman, W.E. 1956. The Phylogenetic Relationships and Zoogeography of the Snakes of the genus Leptodeira. PhD dissertation, University of Michigan.
Duellman, W.E. 1966. The Central Ameican Herpetofauna: An Ecological Perspective. Copeia 1966(4):700-719.
Edgren RA. 1955. The Natural History of the Hog-Nosed Snakes , Genus Heterodon : A Review. Herpetologica. 11(2):105–117.
Engelstoft C, Ovaska KE. 2000. Artificial Cover-Objects as a Method for Sampling Snakes ( Contia tenuis and Thamnophis spp .) in British Columbia. Northwest Nat. 81(1):35–43.
Ferrarezzi, H, F. E. Barbo, and C. E. Albuquerque. 2005. Phylogenetic relationships of a new species of Apostolepis from Brazilian Cerrado with notes on the assimilis group (Serpentes: Colubridae: Xenodontinae: Elapomorphini). Papéis Avulsos de Zoologia, 45(16):215-229.
Ferrarezzi, H. 1993. Sistemática Filogenética de Elapomorphus, Phalotris e Apostolepis (Serpentes: Colubridae: Xenodontinae). 237 f. Dissertação (Mestrado em Zoologia). Departamento de Zoologia, Universidade de São Paulo.
França FGR, Mesquita DO, Nogueira CC, Araújo AFB. 2008. Phylogeny and Ecology Determine Morphological Structure in a Snake Assemblage in the Central Brazilian Cerrado. Copeia. 2008(1):23–38.
Franca, F. G. R., and A. F. B. Araujo. 2005. Natural history notes. Oxyrhopus rhombifer septentrionalis (False Coral Snake). Diet. Herpetological Review 36:458.
Gaiarsa MP, de Alencar LR V, Martins M. 2013. NATURAL HISTORY OF PSEUDOBOINE SNAKES. Pap Avulsos Zool. 53.
Gonzalez RC, Prudente AL da C, Franco FL. 2014. Morphological variation of Gomesophis brasiliensis and Ptychophis flavovirgatus (Serpentes, Dipsadidae, Xenodontinae). Salamandra. 50(2):85–98.
Greene HW, Jaksic FM. 1992. The feeding behavior and natural history of two Chilean snakes, Philodryas chamissonís and Tachymenis chilensis (Colubridae). Rev Chil Hist Nat. 65:485–493.
*Grundler M. 2020. SquamataBase: a natural history database and R package for comparative biology of snake feeding habits. Biodivers Data J. 8.
Guedes TB, Nogueira C, Marques OA V. 2014. Diversity, natural history, and geographic distribution of snakes in the Caatinga, Northeastern Brazil. Zootaxa 3863 (1):1-93
Hartmann, P. A., and O. A. V. Marques. 2005. Diet and habitat use of two sympatric species of Philodryas (Colubridae), in south Brazil. Amphibia-Reptilia 26:25-31.
Henderson RW, Hoevers LG. 1977. The Seasonal Incidence of Snakes at a Locality in Northern Belize. Copeia. 1977(2):349–355.
Henderson RW. 1984. The diets of Hispaniolan colubrid snakes - I. Introduction and prey genera. Oecologia. 62:234–239.
Henderson RW. 2004. Lesser Antillean snake faunas: Distribution, ecology, and conservation concerns. Oryx. 38(3):311–320.
Hill, B (narrator). 2008. "Tibet". Wild China. Wild China#3. "Tibet". 13:00 minutes in. BBC. BBC Two. Retrieved 24 November 2011.
Huerta-García E, Rosas-Espinoza VC, Santiago-Pérez AL, Godoy-González AA, Arreola-Aguirre J, Ayón-Escobedo AA. 2015. Depredación de Lithobates psilonota (Anura: Ranidae) por Leptodeira splendida bressoni (Squamata: Colubridae) en arroyos del área natural protegida Sierra de Quila, Jalisco, México. Acta Zoológica Mex. 31(2):324–326.
Jordão, R. S. 1996. Estudo comparativo da alimentação e reprodução de Waglerophis merremii e Xenodon neuwiedii (Serpentes: Colubridae). Dissertação (Mestrado em Zoologia). Instituto de Biociências, Universidade de São Paulo, São Paulo, SP.
Kass C, Kass NA, Velasco MA, Juri MD, Williams JD, Kacoliris FP. 2018. Inventory of the herpetofauna of talampaya national park, a world heritage site in argentina. Neotrop Biol Conserv. 13(3):202–211.
Knox A, Jackson K. 2010. Ecological and phylogenetic influences on maxillary dentition in snakes. Phyllomedusa. 9(2):121–131.
Koehler, G. 2008. Reptiles of Central America. Offenbach, Germany: Herpeton Verlag.
Kofron CP. 1985. Review of the Central American Colubrid Snakes , Sibon fischeri and S . carri. Copeia. 1985(1):164–174.
Kofron CP. 1990. Systematics of Neotropical gastropod-eating snakes: the dimidiata group of the genus Sibon, with comments on hte nebulata group. Amphib Reptil. 11:207–223.
Landy et al. 1966. A collection of snakes from Volcan Tacana, Chiapas, Mexico. Journal of the Ohio Herpetological Society 93-101.
Laporta-Ferreira, I. L., M. G. Salomao, and P. Sawaya. 1986. Biologia de Sibynomorphus (Colubridae-Dipsadinae)—reproducao e habitos alimentares. Revista Brasileira de Biologia 46:793-799.
Lawing, A.M., J.J. Head, and P.D. Polly. 2012. The ecology of morphology: the ecometrics of locomotion and macroenvironment in North American snakes. Pp. 117-146 in J. Louys (ed), Paleontology in Ecology and Conservation. Springer Verlag, Berlin and Heidelberg.
Lema, T. 2001. Fossorial snake genus Apostolepis from South America (Serpentes: Colubridae: Elapomorphinae). Cua dernos de Herpetologia 15:29-43.
Li, J. 2007. Discussion of food and eating habit (of the Tibetan hot-spring snake). Journal of Tibet University, 22(2), 84–90.
Lucas MSB, Mendonca RS, Travaglia-Cardoso SR, Puorto G. 2011. Sordellina punctata (water snake): Diet and Behaviour. Herpetol Bull. 117:35–36.
Luque-Fernandez CR, Paredes LNV. 2017. First record of the Fitzinger’s False Coral Snake, Oxyrhopus fitzingeri (Tschudi, 1845) (Reptilia: Dipsadidae) in Atiquipa, southwestern Peru. Check List. 13(2).
Madrid C, Cifuentes P. 2012. Diet and mortality of the snake Conophis vittatus in Western Mexico. Boletín la Asoc Herpetológica Española. 23(2):34–36.
Marques R, Mebert K, Fonseca É, Rödder D, Solé M, Tinôco MS. 2016. Composition and natural history notes of the coastal snake assemblage from Northern Bahia, Brazil. Zookeys. 611:93–142.
Marques, O. A. V. 1998. Composição faunística, história natural e ecologia de serpentes da Mata Atlântica, na região da Estação Ecológica Juréia-Itatins, SP. 135 f. Tese (Doutorado em Zoologia), Departamento de Zoologia, Universidade de São Paulo, São Paulo, SP.
Marques, O. A. V., A. Eterovic, and I. Sazima. 2004. Snakes of the Brazilian Atlantic Forest: An Illustrated Field Guide for the Serra do Mar Range. Holos, Ribeirão Preto.
Marques, O. A. V., A. Eterovic, C. Strussmann, and I. Sazima. 2005. Serpentes do Pantanal: Guia Ilustrado. Holos, Ribeirao Preto, Sao Paulo, Brasil.
Marques, O. A. V., and G. Puorto. 1994. Dieta e comporta mento alimentar de Erythrolamprus aesculapii, uma serpente ofiofaga. Revista Brasileira de Biologia 54:253-259.
Marques, O. A. V., and J. L. Oliveira. 2004. Predacao de ovos por Rachidelus brazili (Serpentes, Colubridae, Pseudoboini). XXIII Congresso Brasileiro de Zoologia, Resumos, Universidade Federal de Mato Grosso.
Marques, O. A. V., R. J. Sawaya, F. Stender-Oliveira, and F. G. R. Franca. 2006. Ecology of the colubrid snake Pseudablabes agassizii in southeastern South America. Herpetological Journal 16:37-45.
Matins M, Oliveira ME. 1998. Natural History of Snakes in forest of the Manaus region, central Amazonia, Brazil. Herpetol Nat Hist. 6(2):78–150.
Menezes F de A, Abegg AD, da Silva BR, Franco FL, Feio RN. 2018. Composition and natural history of the snakes from the Parque Estadual da Serra do Papagaio, southern Minas Gerais, Serra da Mantiqueira, Brazil. Zookeys. 797:117–160.
Michaud, E. J., and J. R. Dixon. 1989. Prey items of 20 species of the neotropical colubrid snake genus Liophis. Herpetological Review 20:39-41.
Mijares-Urrutia, A., ALLAN L. Markezich, and A. Arends-R. "Hallazgo de Leptodeira bakeri Ruthven (Serpentes: Colubridae) en la Península de Paraguaná, noroeste de Venezuela; con comentarios diagnósticos y biológicos." Caribbean Journal of Science 31.1-2 (1995): 77-82.
Mount, Robert H. 1975. The reptiles and amphibians of Alabama. Agr. Exp. Sta., Auburn Univ., Auburn, Alabama.
Myers, C.W. & Cadle, J.E. 1994. A new genus for South American snakes related to Rhadinaea obtuse Cope (Colubridae) and resurrection of Taeniophallus Cope for the Rhadinaea brevirostres group. American Museum Novitates 3102:1–33.
Neill WT. 1964. Taxonomy, Natural History, and Zoogeography of the Rainbow Snake, Farancia erytrogramma (Palisot de Beauvois). Am Midl Nat. 71(2):257–295.
O'Shea M. 2018. The Book of Snakes. London, England: Ivy Press.
Obst,FritzJurgen,KlausRichter,andUdoJacobs. 1988.Thecom- pletely illustrated atlas of reptiles and amphibians for the ter- rarium. TFH Publications, Neptune, New Jersey. 831 p.
Oliveira, J. L. 2001. Ecologia de três espécies de dormideira, Sibynomorphus (Serpentes: Colubridae). Pp. 92. Dissertação (Mestrado em Ecologia), Instituto de Biociências, Universidade de São Paulo, SP.
Oliveira, J. L., M. Borges, and O. A. V. Marques. 2003. Natural history notes. Gomesophis brasiliensis. Reproduction and diet. Herpetological Review 34:251-252.
Orr JM. 2006. Microhabitat use by the Eastern worm snake, Carphophis amoenus. Herpetol Bull. 97:29–35.
Panzera A, Maneyro R. 2014. Feeding Biology of Lygophis anomalus (Dipsadidae, Xenodontinae) . South Am J Herpetol. 9(2):75–82.
Peng L, Lu C, Huang S, Guo P, Zhang Y. 2014. A new species of the genus Thermophis (Serpentes: Colubridae) from shangri-la, Northern Yunnan, China, With a proposal for an eclectic rule for species delimitation. Asian Herpetol Res. 5(4):228–239.
Pereira DN, Stender-Oliveira F, Rodrigues MG, Bernils RS. 2007. Distribution and habitat use of Sordellina punctata (Serpentes, Colubridae), with a new record from State of São Paulo, Brazil. Herpetol Bull. 100:18–22.
Peters, J.A. 1964. Supplemental notes on snakes of the subfamily Dipsadinae (Reptilia: Colubridae). Studies on Neotropical Fauna and Environment 4(1):45-50.
Pinto, C. C, and T. Lema. 2002. Comportamento alimentar e dieta de serpentes, generos Boiruna e Clelia (Serpentes, Colubridae). Iheringia, Serie Zoologica 92:9-19.
PLATT, D. R. 1969. Natural history of the hognose snakes, Heterodon platyrhinos and Heterodon nasicus. Univ. Kansas Publ. Mus. Nat. Hist. 18:253-420.
Prudente, A. L. C., S. A. A Morato, and J. C. Moura-Leite. 1998. Alimentação das espécies de Siphlophis Fitzinger (Serpentes: Colubridae: Xenodontinae: Pseudoboini). Revista Brasileira de Zoologia, 15(2):375-383.
Quintela FM, Loebmann D. 2019. Aspects of reproduction and sexual dimorphism of Lygophis flavifrenatus (Dipsadidae: Xenodontinae). Iheringia - Ser Zool. 109.
Reyes-Velasco J, Mulcahy DG. 2010. ADDITIONAL TAXONOMIC REMARKS ON THE GENUS PSEUDOLEPTODEIRA ( SERPENTES : COLUBRIDAE ) AND THE PHYLOGENETIC PLACEMENT OF " P . URIBEI ". Herpetologica. 66(1):99–110.
Rodríguez-Robles JA, Mulcahy DG, Greene HW. 1999. Feeding Ecology of the Desert Nightsnake , Hypsiglena torquata ( Colubridae ). Copeia. 1999(1):93–100.
Sampaio ILR, Santos CP, França RC, Pedrosa IMMC, Solé M, França FGR. 2018. Ecological diversity of a snake assemblage from the atlantic forest at the south coast of paraíba, northeast Brazil. Zookeys. 787:107–125.
Savage 2002. The Amphibians and Reptiles of Costa Rica. Univ. Chicago Press, Chicago, Illinois. 934 pp.
Savit AZ, Maley AJ, Heinz HM, Henderson RW, Powell R. 2005. Distribution and activity periods of Alsophis rufiventris (Colubridae) on the Quill, St. Eustatius, Netherlands Antilles. Amphib Reptil. 26:418–421.
Sawaya, R. J., O. A. V. Marques, and M. Martins. 2008. Composição e história natural das serpentes de Cerrado de Itirapina, São Paulo, sudeste do Brasil. Biota Neotropica, 8(2).
Sawaya, R.J. 2003. Historia natural e ecologia das serpentes de Cerrado da Regiao de Itirapina. Unpubl. Ph.D. diss., Universidade Estadual de Campinas, Campinas, Sao Paulo, Brasil.
Sazima, I. and G. Puorto. 1993. Feeding technique of juvenile Tropidodryas striaticeps: probable caudal luring in a colubrid snake. Copeia, 1993:222-226.
Scartozzoni R.R. (2009) Estratégias reprodutivas e ecologia alimentar de serpents aquáticas da tribo Hydropsini (Dipsadidae, Xenodontinae). Unpublished PhDThesis, Universidade de São Paulo, São Paulo, 160 pp.
Scartozzoni, R. R. 2005. Morfologia de serpentes aquáticas neotropicais: um estudo comparativo. Dissertação (Mestrado em Ecologia), Departamento de Ecologia, Instituto de Biociências, Universidade de São Paulo.
Schall JJ. 1975. Factors influencing the distribution of the Aruban whiptail lizard, Cnemidophorus arubensis. Stud FAUNA CURAÇAO OTHER Caribb ISLANDS. 46:94–108.
Schwartz and Henderson. Amphibians and Reptiles of the West Indies: Descriptions, Distributions, and Natural History. University Press of Florida.
Scrocchi, G. J., and A. R. Giraudo. 2005. Reptiles de la Reserva El Bagual, p. 592. In: Historia Natural y Paisaje de la Reserva El Bagual, Provincia de Formosa, Argentina. Inventario de la fauna de vertebrados y de la flora vascular de un area protegida del Chaco Humedo. Temas de Naturaleza y Conservacion. Monograha de Aves Argentinas no. 4. A. G. D. Giacomo and S. F. Krapovickas (eds.). Aves Ar…
Silveira AL, Ribeiro LSVB, Dornas TT, Fernandes TN. 2018. New records of dispas albifrons (Serpentes, Dipsadidae) in the atlantic forest of Minas Gerais, Brazil, with morphological data. Herpetol Notes. 11:809–815.
Stafford PJ, Henderson RW. 2006. Ecological Traits of the Colubrid Snake Conophis Lineatus Concolor (Guarda Camino) in the Yucatán Peninsula. South Am J Herpetol. 1(3):210–217.
Stuart, L.C. 1951. The Herpetofauna of the Guatemalan Plateau, with Special Reference to its Distribution on the Southwestern Highlands. Ann Arbor: University of Michigan Press.
Tozetti AM, Oliveira RB de, Pontes GMF. 2009. Defensive repertoire of Xenodon dorbignyi (Serpentes, Dipsadidae). Biota Neotrop. 9(3):157–163.
Vanzolini, P. E. 1948. Notas sobre os ofidios e lagartos da Cachoeira de Emas, no Municipio de Pirassununga, Estado de Sao Paulo. Revista Brasileira de Biologia 8:377-400.
Vechio FD, Teixeira M, Recoder R de S, de Sena MA, Souza SM, Rodrigues MT. 2015. Distribution extension and revised map of Erythrolamprus pygmaeus (Cope, 1868) (Serpentes: Dipsadidae). Check List. 11(4).
Vences M, Franzen M, Fläschendräger A, Schmitt R, Regös J. 1998. Beobachtungen zur Herpetofauna von Nicaragua: Kommentierte Artenliste der Reptilien. Salamandra. 34(1):17–42.
Vitt, L. J. 1980. Ecological observations on sympatric Philodryas (Colubridae) in northeastern Brazil. Papeis Avulsos de Zoologia 34:87-98.
Vitt, L. J. 1983. Ecology of an anuran-eating guild of terrestrial tropical snakes. Herpetologica 39:52-66.
Vitt, L. J. 1996. Ecological observations on the tropical colubrid snake Leptodeira annulata. Herpetological Natural History 4:69-76.
Vitt, L. J., and L. D. Vangilder. 1983. Ecology of a snake community in Northeastern Brazil. Amphibia-Reptilia 4:273-296.
Wilson LD, Townsend JH. 2006. The herpetofauna of the rainforests of Honduras. Caribb J Sci. 42(1):88–113.
Zug GR, Hedges SB, Sunkel S. 1979. Variation in reproductive parameters of three neotropical snakes, Coniophanes fissidens, Dipsas catesbyi, and Imantodes cenchoa. Smithson Contrib to Zool.(300):1–20.
*SquamataBase is in part a compilation of primary literature. Please consult this database if you wish to investigate original sources in greater detail.
